# Supplementary material for: Quantum Dot-Based Screening Identifies F3 Peptide and Reveals Cell Surface Nucleolin as a Therapeutic Target for Rhabdomyosarcoma
Source: Cancers (Basel). 2022 Oct 14;14(20):5048. doi: 10.3390/cancers14205048 (PMC9600270; doi:10.3390/cancers14205048)
Supplement: Supplementary file 1 [file cancers-14-05048-s001.zip]

Archive with 1 entries (1 files):
- cancers-1936022-supplementary.pdf
